# Supplementary material for: Elucidating the Activation Mechanism of the Insulin-Family Proteins with Molecular Dynamics Simulations
Source: PLoS One. 2016 Aug 22;11(8):e0161459. doi: 10.1371/journal.pone.0161459 (PMC4993506; doi:10.1371/journal.pone.0161459)
Supplement: S1 Table — The percentages were calculated according to the smallest number of residues in each domain. (XLSX) [file pone.0161459.s004.xlsx]

## Sheet: Sheet1
Domain	All proteins	Insulin/IGF-I	Insulin/IGF-II	IGF-I/IGF-II
A-chain	57.1	57.1	66.7	85.7
B-chain	60	69	63.3	86.2
C domain	-	-	-	37.5
D domain	-	-	-	66.7
